# Supplementary material for: Navigating barriers: two-year follow up on recommendations to improve the use of maternal health guidelines in Kosovo
Source: BMC Public Health. 2016 Sep 15;16:987. doi: 10.1186/s12889-016-3641-5 (PMC5025590; doi:10.1186/s12889-016-3641-5)
Supplement: Additional file 1: — Interview guide. (ZIP 54 kb) [file 12889_2016_3641_MOESM1_ESM.zip]

Archive with 2 entries (2 files):
- Additional File 1_Focus Group GuideR3.docx
- Additional File 2_Interview GuideR3.docx
